# Supplementary material for: Description of two deep-water copepods of the genus Leptotachidia Becker from the northwestern Pacific (Harpacticoida, Pseudotachidiidae)
Source: Zookeys. 2019 Aug 29;873:133–53. doi: 10.3897/zookeys.873.34630 (PMC6728393; doi:10.3897/zookeys.873.34630)
Supplement: XML Treatment for Leptotachidia [file zookeys.873.34630-treatment1.xml]

<!DOCTYPE tp:taxon-treatment
  PUBLIC "-//TaxonX//DTD Taxonomic Treatment Publishing DTD v0 20100105//EN" "tax-treatment-NSO.dtd">
<tp:taxon-treatment xmlns:tp="http://www.plazi.org/taxpub"><tp:treatment-meta><kwd-group><label>Taxon classification</label><kwd><named-content xmlns:xlink="http://www.w3.org/1999/xlink" content-type="kingdom">Animalia</named-content></kwd><kwd><named-content xmlns:xlink="http://www.w3.org/1999/xlink" content-type="order">Harpacticoida</named-content></kwd><kwd><named-content xmlns:xlink="http://www.w3.org/1999/xlink" content-type="family">Pseudotachidiidae</named-content></kwd></kwd-group><mixed-citation publication-type="journal"><person-group><name><surname>Kim</surname><given-names>Jong Guk</given-names></name><name><surname>Yu</surname><given-names>Ok Hwan</given-names></name><name><surname>Lee</surname><given-names>Jimin</given-names></name></person-group><article-title>Description of two deep-water copepods of the genus <italic><tp:taxon-name><tp:taxon-name-part taxon-name-part-type="genus" reg="Leptotachidia">Leptotachidia</tp:taxon-name-part></tp:taxon-name></italic> Becker from the northwestern Pacific (<tp:taxon-name><tp:taxon-name-part taxon-name-part-type="order">Harpacticoida</tp:taxon-name-part></tp:taxon-name>, <tp:taxon-name><tp:taxon-name-part taxon-name-part-type="family">Pseudotachidiidae</tp:taxon-name-part></tp:taxon-name>)</article-title><source>Zookeys</source><day>29</day><month>8</month><year>2019</year><volume>873</volume><fpage>133</fpage><lpage>153</lpage><pub-id pub-id-type="doi">10.3897/zookeys.873.34630</pub-id></mixed-citation></tp:treatment-meta><tp:nomenclature><label>Genus</label><tp:taxon-name><object-id xmlns:xlink="http://www.w3.org/1999/xlink" content-type="arpha" xlink:type="simple">D92339C9EDF95EEB8FE9B3826D259881</object-id>
              <tp:taxon-name-part taxon-name-part-type="genus" reg="Leptotachidia">Leptotachidia</tp:taxon-name-part>
            </tp:taxon-name><tp:taxon-authority>Becker, 1974</tp:taxon-authority></tp:nomenclature><tp:treatment-sec sec-type="type species" id="SECID0EQOAC"><title>Type species.</title><p><italic><tp:taxon-name><tp:taxon-name-part taxon-name-part-type="genus" reg="Leptotachidia">Leptotachidia</tp:taxon-name-part> <tp:taxon-name-part taxon-name-part-type="species" reg="iberica">iberica</tp:taxon-name-part></tp:taxon-name></italic> Becker, 1974</p><!--PageBreak --></tp:treatment-sec></tp:taxon-treatment>
