# Supplementary material for: Description of two deep-water copepods of the genus Leptotachidia Becker from the northwestern Pacific (Harpacticoida, Pseudotachidiidae)
Source: Zookeys. 2019 Aug 29;873:133–53. doi: 10.3897/zookeys.873.34630 (PMC6728393; doi:10.3897/zookeys.873.34630)
Supplement: XML Treatment for Leptotachidia apousia [file zookeys.873.34630-treatment3.xml]

<!DOCTYPE tp:taxon-treatment
  PUBLIC "-//TaxonX//DTD Taxonomic Treatment Publishing DTD v0 20100105//EN" "tax-treatment-NSO.dtd">
<tp:taxon-treatment xmlns:tp="http://www.plazi.org/taxpub"><tp:treatment-meta><kwd-group><label>Taxon classification</label><kwd><named-content xmlns:xlink="http://www.w3.org/1999/xlink" content-type="kingdom">Animalia</named-content></kwd><kwd><named-content xmlns:xlink="http://www.w3.org/1999/xlink" content-type="order">Harpacticoida</named-content></kwd><kwd><named-content xmlns:xlink="http://www.w3.org/1999/xlink" content-type="family">Pseudotachidiidae</named-content></kwd></kwd-group><mixed-citation publication-type="journal"><person-group><name><surname>Kim</surname><given-names>Jong Guk</given-names></name><name><surname>Yu</surname><given-names>Ok Hwan</given-names></name><name><surname>Lee</surname><given-names>Jimin</given-names></name></person-group><article-title>Description of two deep-water copepods of the genus <italic><tp:taxon-name><tp:taxon-name-part taxon-name-part-type="genus" reg="Leptotachidia">Leptotachidia</tp:taxon-name-part></tp:taxon-name></italic> Becker from the northwestern Pacific (<tp:taxon-name><tp:taxon-name-part taxon-name-part-type="order">Harpacticoida</tp:taxon-name-part></tp:taxon-name>, <tp:taxon-name><tp:taxon-name-part taxon-name-part-type="family">Pseudotachidiidae</tp:taxon-name-part></tp:taxon-name>)</article-title><source>Zookeys</source><day>29</day><month>8</month><year>2019</year><volume>873</volume><fpage>133</fpage><lpage>153</lpage><pub-id pub-id-type="doi">10.3897/zookeys.873.34630</pub-id></mixed-citation></tp:treatment-meta><tp:nomenclature><tp:taxon-name><object-id xmlns:xlink="http://www.w3.org/1999/xlink" content-type="arpha" xlink:type="simple">95C542841D0352D38A64FD69385637FB</object-id>
              <tp:taxon-name-part taxon-name-part-type="genus" reg="Leptotachidia">Leptotachidia</tp:taxon-name-part>
              <tp:taxon-name-part taxon-name-part-type="species" reg="apousia">apousia</tp:taxon-name-part>
              <object-id xmlns:xlink="http://www.w3.org/1999/xlink" content-type="zoobank" xlink:type="simple">http://zoobank.org/D254F962-9EB5-4A3B-98F5-6E04BA0F295A</object-id>
            </tp:taxon-name><tp:taxon-status xmlns:xlink="http://www.w3.org/1999/xlink" xlink:type="simple">sp. nov.</tp:taxon-status><xref ref-type="fig" rid="F5">Figs 5</xref><xref ref-type="fig" rid="F6">, 6</xref><xref ref-type="fig" rid="F7">, 7</xref><!--PageBreak --><!--PageBreak --></tp:nomenclature><tp:treatment-sec sec-type="type locality" id="SECID0ERNAE"><title>Type locality.</title><p>Abyssal basin of the Northwest Pacific Ocean (<named-content xmlns:xlink="http://www.w3.org/1999/xlink" content-type="dwc:verbatimCoordinates" xlink:type="simple"><named-content content-type="geo-json" specific-use="{&#34;type&#34;:&#34;Point&#34;,&#34;coordinates&#34;:[155.895194,31.978583]}" id="NCID0E1NAE" xlink:type="simple">31°58'42.9"N, 155°53'42.7"E</named-content></named-content>), 5482 m depth (Fig. <xref ref-type="fig" rid="F1">1</xref>).</p></tp:treatment-sec><tp:treatment-sec sec-type="material" id="SECID0EDOAE"><title>Material examined.</title><p>Holotype (adult female) dissected and mounted on 11 slides (cat. no. <abbrev xmlns:xlink="http://www.w3.org/1999/xlink" content-type="institution" xlink:title="Marine Biodiversity Institute of Korea" id="ABBRID0EJOAE" xlink:type="simple">MABIK</abbrev> CR00246485) collected from the type locality on 1 November 2017.</p></tp:treatment-sec><tp:treatment-sec sec-type="etymology" id="SECID0EOOAE"><title>Etymology.</title><p>The species name is derived from the Greek απουσία, <italic><tp:taxon-name><tp:taxon-name-part taxon-name-part-type="genus" reg="Leptotachidia"/><tp:taxon-name-part taxon-name-part-type="species" reg="apousia">apousia</tp:taxon-name-part></tp:taxon-name></italic>, meaning absence, lacking, and alludes to the absence of an inner seta in P3 enp-3. It is in the nominative singular. Gender feminine.</p></tp:treatment-sec><tp:treatment-sec sec-type="description" id="SECID0E5OAE"><title>Description of female.</title><p>Total body length about 608 μm, greatest width about 99 μm measured at the middle of cephalothorax. Habitus (Fig. <xref ref-type="fig" rid="F5">5A, B</xref>) slightly damaged (thoracic legs detached), as in <italic><tp:taxon-name><tp:taxon-name-part taxon-name-part-type="genus" reg="Leptotachidia">L.</tp:taxon-name-part> <tp:taxon-name-part taxon-name-part-type="species" reg="senaria">senaria</tp:taxon-name-part></tp:taxon-name></italic> sp. nov., but slightly narrower; ornamentation of somites slightly different from <italic><tp:taxon-name><tp:taxon-name-part taxon-name-part-type="genus" reg="Leptotachidia">L.</tp:taxon-name-part> <tp:taxon-name-part taxon-name-part-type="species" reg="senaria">senaria</tp:taxon-name-part></tp:taxon-name></italic> sp. nov. in number and position of both sensilla and pores.</p><fig id="F5" position="float" orientation="portrait"><object-id xmlns:xlink="http://www.w3.org/1999/xlink" content-type="doi" xlink:type="simple">10.3897/zookeys.873.34630.figure5</object-id><object-id xmlns:xlink="http://www.w3.org/1999/xlink" content-type="arpha" xlink:type="simple">812804E6E61A58878D5E4CA0787CE469</object-id><label>Figure 5.</label><caption><p><italic><tp:taxon-name><tp:taxon-name-part taxon-name-part-type="genus" reg="Leptotachidia">Leptotachidia</tp:taxon-name-part> <tp:taxon-name-part taxon-name-part-type="species" reg="apousia">apousia</tp:taxon-name-part></tp:taxon-name></italic> sp. nov., female <bold>A</bold> habitus, dorsal <bold>B</bold> habitus, lateral <bold>C</bold> urosome, ventral <bold>D</bold> rostrum, dorsal <bold>E</bold> caudal ramus, dorsal <bold>F</bold> caudal ramus, ventral <bold>G</bold> genital field, ventral <bold>H</bold> P5, anterior.</p></caption><graphic xmlns:xlink="http://www.w3.org/1999/xlink" xlink:href="zookeys-873-133-g005.jpg" position="float" orientation="portrait" xlink:type="simple" id="oo_329007.jpg"><uri content-type="original_file" xlink:type="simple">https://binary.pensoft.net/fig/329007</uri></graphic></fig><!--PageBreak --><p>Cephalothorax (Fig. <xref ref-type="fig" rid="F5">5A, B</xref>) about 1.2 times as long as wide in dorsal view, as long as 18 % of total body length. Pleural areas of free pedigerous somites more weakly developed than in <italic><tp:taxon-name><tp:taxon-name-part taxon-name-part-type="genus" reg="Leptotachidia">L.</tp:taxon-name-part> <tp:taxon-name-part taxon-name-part-type="species" reg="senaria">senaria</tp:taxon-name-part></tp:taxon-name></italic> sp. nov. Hyaline frills of second to fourth pedigerous somites smooth.</p><!--PageBreak --><p>Urosome (Fig. <xref ref-type="fig" rid="F5">5A–C</xref>) about 1.1 times as long as prosome. With deeply incised hyaline frills as in <italic><tp:taxon-name><tp:taxon-name-part taxon-name-part-type="genus" reg="Leptotachidia">L.</tp:taxon-name-part> <tp:taxon-name-part taxon-name-part-type="species" reg="senaria">senaria</tp:taxon-name-part></tp:taxon-name></italic> sp. nov. except for penultimate somite with weakly incised hyaline frill ventromedially. Genital double-somite divided by lateral and ventral ridges, but fused dorsally and ventrolaterally. Genital slit (Fig. <xref ref-type="fig" rid="F5">5G</xref>) covered by single plate with two minute setae, inner about twice as long as outer, and one row of minute spinules on both sides; copulatory pore posterior to genital slit; seminal receptacles smaller than in <italic><tp:taxon-name><tp:taxon-name-part taxon-name-part-type="genus" reg="Leptotachidia">L.</tp:taxon-name-part> <tp:taxon-name-part taxon-name-part-type="species" reg="senaria">senaria</tp:taxon-name-part></tp:taxon-name></italic> sp. nov. Pseudoperculum (Fig. <xref ref-type="fig" rid="F5">5A</xref>) on penultimate somite slightly wider than in <italic><tp:taxon-name><tp:taxon-name-part taxon-name-part-type="genus" reg="Leptotachidia">L.</tp:taxon-name-part> <tp:taxon-name-part taxon-name-part-type="species" reg="senaria">senaria</tp:taxon-name-part></tp:taxon-name></italic> sp. nov. Anal somite small, with one pair of sensilla, one large and two small lateral pores, and one large and one small ventral pores; anal opening fringed with three pairs of setular rows.</p><p>Caudal rami (Fig. <xref ref-type="fig" rid="F5">5A–C, E, F</xref>) slightly shorter than in <italic><tp:taxon-name><tp:taxon-name-part taxon-name-part-type="genus" reg="Leptotachidia">L.</tp:taxon-name-part> <tp:taxon-name-part taxon-name-part-type="species" reg="senaria">senaria</tp:taxon-name-part></tp:taxon-name></italic> sp. nov., about 1.4 times as long as greatest width, with one large pore anteriorly and posteriorly; ventral spinule rows present near base of seta III and seta V, and closed to inner distal corner; armature as in <italic><tp:taxon-name><tp:taxon-name-part taxon-name-part-type="genus" reg="Leptotachidia">L.</tp:taxon-name-part> <tp:taxon-name-part taxon-name-part-type="species" reg="senaria">senaria</tp:taxon-name-part></tp:taxon-name></italic> sp. nov. except for seta V about 2.8 times as long as seta IV.</p><p>Rostrum (Fig. <xref ref-type="fig" rid="F5">5D</xref>) as in <italic><tp:taxon-name><tp:taxon-name-part taxon-name-part-type="genus" reg="Leptotachidia">L.</tp:taxon-name-part> <tp:taxon-name-part taxon-name-part-type="species" reg="senaria">senaria</tp:taxon-name-part></tp:taxon-name></italic> sp. nov. except for a pair of aesthetasc-like sensilla on distal margin closer to each other than in <italic><tp:taxon-name><tp:taxon-name-part taxon-name-part-type="genus" reg="Leptotachidia">L.</tp:taxon-name-part> <tp:taxon-name-part taxon-name-part-type="species" reg="senaria">senaria</tp:taxon-name-part></tp:taxon-name></italic> sp. nov.</p><p>Antennule (Fig. <xref ref-type="fig" rid="F6">6A</xref>) as in <italic><tp:taxon-name><tp:taxon-name-part taxon-name-part-type="genus" reg="Leptotachidia">L.</tp:taxon-name-part> <tp:taxon-name-part taxon-name-part-type="species" reg="senaria">senaria</tp:taxon-name-part></tp:taxon-name></italic> sp. nov. except for arrangement of elements on segments II, IV and V; segment II 1.1 times as long as wide, with one plumose, one bare and seven pinnate setae; segment IV with two pinnate and four weakly pinnate setae, and one aesthetasc fused to adjacent long weakly pinnate seta; segment V with one weakly bipinnate, two plumose, five spinulose and six bare setae; with distal acrothek composed of one aesthetasc and adjacent two spinulose setae, and one densely opaque bulbous appendage (Brodskaya organ). Armature formula as follows: 1-[1], 2-[9], 3-[8], 4-[5 + (<abbrev xmlns:xlink="http://www.w3.org/1999/xlink" xlink:title="aesthetasc" id="ABBRID0ERVAE" xlink:type="simple">ae</abbrev> + 1)], 5-[12 + Brodskaya organ + acrothek].</p><fig id="F6" position="float" orientation="portrait"><object-id xmlns:xlink="http://www.w3.org/1999/xlink" content-type="doi" xlink:type="simple">10.3897/zookeys.873.34630.figure6</object-id><object-id xmlns:xlink="http://www.w3.org/1999/xlink" content-type="arpha" xlink:type="simple">77382AE76E565DCD92C8D0193E5F819D</object-id><label>Figure 6.</label><caption><p><italic><tp:taxon-name><tp:taxon-name-part taxon-name-part-type="genus" reg="Leptotachidia">Leptotachidia</tp:taxon-name-part> <tp:taxon-name-part taxon-name-part-type="species" reg="apousia">apousia</tp:taxon-name-part></tp:taxon-name></italic> sp. nov., female <bold>A</bold> antennule <bold>B</bold> antenna <bold>C</bold> mandible <bold>D</bold> maxillule <bold>E</bold> maxilla <bold>F</bold> maxilliped.</p></caption><graphic xmlns:xlink="http://www.w3.org/1999/xlink" xlink:href="zookeys-873-133-g006.jpg" position="float" orientation="portrait" xlink:type="simple" id="oo_329009.jpg"><uri content-type="original_file" xlink:type="simple">https://binary.pensoft.net/fig/329009</uri></graphic></fig><p>Antenna (Fig. <xref ref-type="fig" rid="F6">6B</xref>) as in <italic><tp:taxon-name><tp:taxon-name-part taxon-name-part-type="genus" reg="Leptotachidia">L.</tp:taxon-name-part> <tp:taxon-name-part taxon-name-part-type="species" reg="senaria">senaria</tp:taxon-name-part></tp:taxon-name></italic> sp. nov. except for exp-1 with only one plumose seta.</p><p>Mandible (Fig. <xref ref-type="fig" rid="F6">6C</xref>) as in <italic><tp:taxon-name><tp:taxon-name-part taxon-name-part-type="genus" reg="Leptotachidia">L.</tp:taxon-name-part> <tp:taxon-name-part taxon-name-part-type="species" reg="senaria">senaria</tp:taxon-name-part></tp:taxon-name></italic> sp. nov. except for absence of a rudimentary seta on lateral margin.</p><p>Maxillule (Fig. <xref ref-type="fig" rid="F6">6D</xref>), maxilla (Fig. <xref ref-type="fig" rid="F6">6E</xref>), and maxilliped (Fig. <xref ref-type="fig" rid="F6">6F</xref>) as in <italic><tp:taxon-name><tp:taxon-name-part taxon-name-part-type="genus" reg="Leptotachidia">L.</tp:taxon-name-part> <tp:taxon-name-part taxon-name-part-type="species" reg="senaria">senaria</tp:taxon-name-part></tp:taxon-name></italic> sp. nov.</p><p>General shape of P1–P4 (Fig. <xref ref-type="fig" rid="F7">7A–D</xref>) as in <italic><tp:taxon-name><tp:taxon-name-part taxon-name-part-type="genus" reg="Leptotachidia">L.</tp:taxon-name-part> <tp:taxon-name-part taxon-name-part-type="species" reg="senaria">senaria</tp:taxon-name-part></tp:taxon-name></italic> sp. nov. except for setal armatures of P3 exp-3 and P2–P4 enp-3; P3 exp-3 (Fig. <xref ref-type="fig" rid="F7">7C</xref>) with three outer spines; P2 enp-3 (Fig. <xref ref-type="fig" rid="F7">7B</xref>) with one small bipinnate outer spine, one long apical seta with outer spinules and inner setules, and one small plumose apical seta; P3–P4 enp-3 (Fig. <xref ref-type="fig" rid="F7">7C–D</xref>) with one small pinnate outer spine and one long bipinnate apical seta; inner margin of P3 enp-3 modified and dented as in <italic><tp:taxon-name><tp:taxon-name-part taxon-name-part-type="genus" reg="Leptotachidia">L.</tp:taxon-name-part> <tp:taxon-name-part taxon-name-part-type="species" reg="senaria">senaria</tp:taxon-name-part></tp:taxon-name></italic> sp. nov. (indicated by arrowhead in Fig. <xref ref-type="fig" rid="F7">7C</xref>).</p><fig id="F7" position="float" orientation="portrait"><object-id xmlns:xlink="http://www.w3.org/1999/xlink" content-type="doi" xlink:type="simple">10.3897/zookeys.873.34630.figure7</object-id><object-id xmlns:xlink="http://www.w3.org/1999/xlink" content-type="arpha" xlink:type="simple">263143A992A55192A01B3F399698E7FC</object-id><label>Figure 7.</label><caption><p><italic><tp:taxon-name><tp:taxon-name-part taxon-name-part-type="genus" reg="Leptotachidia">Leptotachidia</tp:taxon-name-part> <tp:taxon-name-part taxon-name-part-type="species" reg="apousia">apousia</tp:taxon-name-part></tp:taxon-name></italic> sp. nov., female <bold>A</bold> P1, anterior <bold>B</bold> P2, anterior <bold>C</bold> P3, anterior (arrowhead showing the modified and dented inner margin) <bold>D</bold> P4, anterior.</p></caption><graphic xmlns:xlink="http://www.w3.org/1999/xlink" xlink:href="zookeys-873-133-g007.jpg" position="float" orientation="portrait" xlink:type="simple" id="oo_329008.jpg"><uri content-type="original_file" xlink:type="simple">https://binary.pensoft.net/fig/329008</uri></graphic></fig><p>P1–P4 armature formulae:</p><table-wrap position="float" orientation="portrait"><table id="TID0EKEBG" rules="all"><tbody><tr><th rowspan="1" colspan="1"/><th rowspan="1" colspan="1">Exopod</th><th rowspan="1" colspan="1">Endopod</th></tr><tr><td rowspan="1" colspan="1">P1</td><td rowspan="1" colspan="1">0.1.023</td><td rowspan="1" colspan="1">1.121</td></tr><tr><td rowspan="1" colspan="1">P2</td><td rowspan="1" colspan="1">1.0.123</td><td rowspan="1" colspan="1">0.0.111</td></tr><tr><td rowspan="1" colspan="1">P3</td><td rowspan="1" colspan="1">1.0.123</td><td rowspan="1" colspan="1">0.0.011</td></tr><tr><td rowspan="1" colspan="1">P4</td><td rowspan="1" colspan="1">1.0.022</td><td rowspan="1" colspan="1">0.0.011</td></tr></tbody></table></table-wrap><p>General structure of P5 (Fig. <xref ref-type="fig" rid="F5">5H</xref>) as in <italic><tp:taxon-name><tp:taxon-name-part taxon-name-part-type="genus" reg="Leptotachidia">L.</tp:taxon-name-part> <tp:taxon-name-part taxon-name-part-type="species" reg="senaria">senaria</tp:taxon-name-part></tp:taxon-name></italic> sp. nov. except for setal armature; distal margin with one finely serrate and four coarsely serrate spines.</p></tp:treatment-sec><tp:treatment-sec sec-type="Male" id="SECID0EI4AE"><title>Male.</title><p>Unknown.</p><!--PageBreak --><!--PageBreak --><!--PageBreak --></tp:treatment-sec><tp:treatment-sec><!--Section generated to contain objects referenced in tp:taxon-treatment.--><fig id="F1" position="float" orientation="portrait"><object-id xmlns:xlink="http://www.w3.org/1999/xlink" content-type="doi" xlink:type="simple">10.3897/zookeys.873.34630.figure1</object-id><object-id xmlns:xlink="http://www.w3.org/1999/xlink" content-type="arpha" xlink:type="simple">7CDD05A78F415CA8B46396C279A852CA</object-id><label>Figure 1.</label><caption><p>Map showing the sampling station.</p></caption><graphic xmlns:xlink="http://www.w3.org/1999/xlink" xlink:href="zookeys-873-133-g001.jpg" position="float" orientation="portrait" xlink:type="simple" id="oo_329003.jpg"><uri content-type="original_file" xlink:type="simple">https://binary.pensoft.net/fig/329003</uri></graphic></fig></tp:treatment-sec></tp:taxon-treatment>
